# Supplementary material for: Prioritizing supports and services to help older adults age in place: A Delphi study comparing the perspectives of family/friend care partners and healthcare stakeholders
Source: PLoS One. 2021 Nov 9;16(11):e0259387. doi: 10.1371/journal.pone.0259387 (PMC8577765; doi:10.1371/journal.pone.0259387)
Supplement: S1 Table — (XLSX) [file pone.0259387.s001.xlsx]

## Sheet: Care Partners
S2 Table. Supplementary Information - Care Partners Full Results from all Rounds
	Round 1 (n=25)			Round 2 (n=24)			Final Level of Agreement Received
	Median	IQR	% of scores over 8	Median	IQR	% of scores over 8
1. Keeping physically active	8	3	60	8	3	70.83	Moderate Agreement
2. Being continent (with or without the use of continence aids)	8	2	60	8	0.5	75	Moderate Agreement
3. Having medical professionals (e.g., nurse practitioners, pharmacists) who regularly check the # and type of medications people are taking	8	3	68	8	2	79.17	Moderate Agreement
4. Not having significant behavioural or mental health disorders	8	3	60	8	1.25	79.17	Moderate Agreement
5. Thinking of oneself as healthy	7	2	48	8	1	54.17	Low Agreement
6. Maintaining a positive attitude, having a high self-esteem and/or sense of personal identity	8	3	72	8	1.5	75	Moderate Agreement
7. Keeping mentally active	9	2	92	Removed from Round			High Agreement
8. Being someone who prepares and plans for the future (e.g., participates in health promotion activities, plans financially for the future, develops new skills)	8	1	64	8	0.25	75	Moderate Agreement
9. Living in a safe home environment (e.g., with enough safety aids and equipment)	9	2	84	Removed from Round			High Agreement
10. Having a home layout that is appropriate (e.g., the absence of stairs)	8	2	72	8	1	79.17	Moderate Agreement
11. Having enough money to afford to stay successfully in the community	9	2	84	Removed from Round			High Agreement
12. Having strong relationships and links with family, friends, and the community	9	2	88	Removed from Round			High Agreement
13. Having accessible and affordable community-based services (e.g., adult education, recreation and support programs)	8	3	64	8.5	2	70.83	Moderate Agreement
14. Having a resource (e.g., information call centre) that helps people make informed choices about health care services that are available to them	7	4	44	7	1.5	45.83	Low Agreement
15. Having public transportation that is affordable, reliable and accessible	8	3	72	8	3	66.67	Moderate Agreement
16. Having formal healthcare providers (e.g., physicians, home care workers) who are aware of community-based services	8	2	64	8.5	2	83.33	High Agreement
17. Having training & education programs for informal caregivers	8	3	52	8	2	58.33	Low Agreement
18. Having good communication between informal & formal caregivers	8	2	76	8	1.5	75	Moderate Agreement
19. Having coordinated care between all types of formal health care providers (e.g., physicians, home care workers, social workers).	9	2	76	9	1	95.83	High Agreement
20. Having physicians who provide house-calls & home visits	8	1	68	8	1.25	58.33	Low Agreement
21. Having access to affordable housing	9	3	72	9	2	91.67	High Agreement
22. Having policies that allow people to reside in the community with an acceptable level of risk	7	3	48	7	2.25	37.5	Low Agreement
23. Having access to funds that help people purchase assistive technology (e.g., motorized wheelchairs) and/or to modify their home (e.g., put in a wheelchair ramp).	9	2	72	9	1.25	100	High Agreement
24. Having programs that help people to cope with mental health challenges (e.g., anxiety, depression, loneliness)​	N/A	N/A	N/A	9	2	91.67	High Agreement
25. Having programs that provide support to complete household chores (e.g., shoveling, mowing grass, completing minor household repairs) and other daily tasks (e.g., banking, grocery shopping)​	N/A	N/A	N/A	8	1.25	75	Moderate Agreement
26. Ensuring that people have adequate access to important allied and medical services (e.g., glasses, dental care, affordable medications, physiotherapy).	N/A	N/A	N/A	9	1.25	79.17	Moderate Agreement
27. Ensuring that community-based alternatives to nursing home use (e.g., supportive housing in Manitoba, lodge and supportive living in Alberta) are affordable.	N/A	N/A	N/A	9	2	83.33	High Agreement
