# Supplementary material for: Prioritizing supports and services to help older adults age in place: A Delphi study comparing the perspectives of family/friend care partners and healthcare stakeholders
Source: PLoS One. 2021 Nov 9;16(11):e0259387. doi: 10.1371/journal.pone.0259387 (PMC8577765; doi:10.1371/journal.pone.0259387)
Supplement: S2 Table — (XLSX) [file pone.0259387.s002.xlsx]

## Sheet: Healthcare Stakeholders
S3 Table. Supplementary Information - Healthcare Stakeholders Full Results from all Rounds
	Round 1 (n=36)			Round 2 (n=33)			Round 3 (n=30)			Final Level of Agreement Received
Factors	Median	IQR	% of scores over 8	Median	IQR	% of scores over 8	Median	IQR	% of scores over 8
1. Keeping physically active	8	2	72.22	8	1	75.76	8	1	76.67	Moderate Agreement
2. Being continent (with or without the use of continence aids)	7	3	38.89	7	1	24.24	7	1	16.67	Low Agreement
3. Having medical professionals (e.g., nurse practitioners, pharmacists) who regularly check the # and type of medications people are taking	7	2	36.11	7	1	36.36	7	0	23.33	Low Agreement
4. Not having significant behavioural or mental health disorders	8	2	52.78	8	1	57.58	8	1	73.33	Moderate Agreement
5. Thinking of oneself as healthy	7	1.25	22.22	7	1	9.09	7	1	6.67	Low Agreement
6. Maintaining a positive attitude, having a high self-esteem and/or sense of personal identity	7	1.5	47.22	7	2	33.3	7	1	23.33	Low Agreement
7. Keeping mentally active	8	2	58.33	8	1	54.55	7	1	46.67	Low Agreement
8. Being someone who prepares and plans for the future (e.g., participates in health promotion activities, plans financially for the future, develops new skills)	7	2.25	38.89	7	2	27.27	7	1	20	Low Agreement
9. Living in a safe home environment (e.g., with enough safety aids and equipment)	8	1.25	75	8	0	75.76	8	0	86.67	Very High Agreement
10. Having a home layout that is appropriate (e.g., the absence of stairs)	7.5	1.25	50	8	1	51.52	8	1	53.33	Low Agreement
11. Having enough money to afford to stay successfully in the community	8	2	61.11	8	2	69.7	8	1	70	Moderate Agreement
12. Having strong relationships and links with family, friends, and the community	8.5	1	75	9	1	90.91	Removed from Round			High Agreement
13. Having accessible and affordable community-based services (e.g., adult education, recreation and support programs)	7	4	38.89	7	1	24.24	7	1	13.33	Low Agreement
14. Having a resource (e.g., information call centre) that helps people make informed choices about health care services that are available to them	7	3	38.89	7	1	21.21	7	1	10	Low Agreement
15. Having public transportation that is affordable, reliable and accessible	7.5	2	50	7	2	36.36	7	0	20	Low Agreement
16. Having formal healthcare providers (e.g., physicians, home care workers) who are aware of community-based services	8	2	66.67	8	0	75.76	8	0	76.67	Moderate Agreement
17. Having training & education programs for informal caregivers	7	2	30.56	7	0	24.24	7	0	13.33	Low Agreement
18. Having good communication between informal & formal caregivers	8	2	61.11	8	1	75.76	8	0	76.67	Moderate Agreement
19. Having coordinated care between all types of formal health care providers (e.g., physicians, home care workers, social workers).	9	2	80.56	Removed from round			Removed from Round			High Agreement
20. Having physicians who provide house-calls & home visits	6.5	3	36.11	6	2	21.21	6	1	10	Low Agreement
21. Having access to affordable housing	8	2	58.33	8	2	63.64	8	1	63.33	Moderate Agreement
22. Having policies that allow people to reside in the community with an acceptable level of risk	8	2	55.56	8	2	60.61	8	1	66.67	Moderate Agreement
23. Having access to funds that help people purchase assistive technology (e.g., motorized wheelchairs) and/or to modify their home (e.g., put in a wheelchair ramp).	7	2	38.89	7	2	27.27	7	0	13.33	Low Agreement
24. Having programs that help people to cope with mental health challenges (e.g., anxiety, depression, loneliness)​	N/A	N/A	N/A	8	1	51.52	8	1	56.67	Low Agreement
25. Having programs that provide support to complete household chores (e.g., shoveling, mowing grass, completing minor household repairs) and other daily tasks (e.g., banking, grocery shopping)​	N/A	N/A	N/A	8	2	54.55	8	1	60	Moderate Agreement
26. Ensuring that people have adequate access to important allied and medical services (e.g., glasses, dental care, affordable medications, physiotherapy).	N/A	N/A	N/A	8	1	54.55	8	1	56.67	Low Agreement
27. Ensuring that community-based alternatives to nursing home use (e.g., supportive housing in Manitoba, lodge and supportive living in Alberta) are affordable.	N/A	N/A	N/A	8	2	66.67	8	0	76.67	Moderate Agreement
